# Supplementary material for: Deferral of Non-Emergency Cardiovascular Interventions Triggers Increased Cardiac Emergency Admissions—Analysis of the COVID-19 Related Lockdown
Source: Int J Environ Res Public Health. 2022 Dec 9;19(24):16579. doi: 10.3390/ijerph192416579 (PMC9778764; doi:10.3390/ijerph192416579)
Supplement: Supplementary file 1 [file ijerph-19-16579-s001.zip]

Archive with 1 entries (1 files):
- ijerph-2054935-supplementary.pdf
